# Supplementary material for: Biochar Mitigates the Negative Effects of Microplastics on Sugarcane Growth by Altering Soil Nutrients and Microbial Community Structure and Function
Source: Plants (Basel). 2023 Dec 27;13(1):83. doi: 10.3390/plants13010083 (PMC10781033; doi:10.3390/plants13010083)
Supplement: Supplementary file 1 [file plants-13-00083-s001.zip]

Archive with 1 entries (1 files):
- plants-2777220-supplementary.pdf
